# Supplementary material for: Development of a Novel Co-Amorphous Curcumin and L-Arginine (1:2): Structural Characterization, Biological Activity and Pharmacokinetics
Source: Pharmaceutics. 2024 Dec 25;17(1):11. doi: 10.3390/pharmaceutics17010011 (PMC11768591; doi:10.3390/pharmaceutics17010011)
Supplement: Supplementary file 1 [file pharmaceutics-17-00011-s001.zip]

Archive with 1 entries (1 files):
- pharmaceutics-3331444-supplementary.pdf
